# Supplementary material for: Developmental Exposure to a Human-Relevant Polychlorinated Biphenyl Mixture Causes Behavioral Phenotypes That Vary by Sex and Genotype in Juvenile Mice Expressing Human Mutations That Modulate Neuronal Calcium
Source: Front Neurosci. 2021 Dec 6;15:766826. doi: 10.3389/fnins.2021.766826 (PMC8685320; doi:10.3389/fnins.2021.766826)
Supplement: Supplementary file 2 [file Data_Sheet_2.xlsx]

## Sheet: LOD
Limit of Detection (LOD) in ng/g for PCB Brain Burden Analyses
	LOD (ng/g)
PCB 11	0.0509635
PCB 28	0.02079
PCB 52	0.0400433
PCB 84	0.255812
PCB 95	0.178571
PCB 101	0.0421053
PCB 118	0.389269
PCB 135	0.927962
PCB 138	0.147541
PCB 149	0.277605
PCB 153	0.15332
PCB 180	0.236014

## Sheet: Detection_Frequency
Detection Frequency		# Brain Samples	PCB 11	PCB 28	PCB 52	PCB 84	PCB 95	PCB 101	PCB 118	PCB 135	PCB 138	PCB 149	PCB 153	PCB 180
	Control	64	21.875	21.875	3.125	0	0	4.6875	21.875	0	21.875	3.125	10.9375	9.375
	0.1	62	20.9677	100	46.7742	1.6129	1.6129	24.1935	100	0	100	8.06452	100	100
	1	64	46.875	100	100	0	4.6875	90.625	100	0	100	34.375	100	100
	6	63	25.3968	100	95.2381	0	26.9841	84.127	100	0	100	47.619	100	100
	PCB congeners that are highlighted are those that were included in the calculation of the sum PCB value because they were present in more than 70% of animals in the 1 and 6 mg/kg dose groups

## Sheet: Brain_Results
PCB concentrations (in ng/g) in the brains of individual pups. Highlighted PCBs were included in the calculation of the sum PCB value because these congeners were above the 70% detection frequency in the 1 and 6 mg/kg/d dose groups.
Pup ID	Genotype	Sex	Dose	PCB 11	PCB 28	PCB 52	PCB 84	PCB 95	PCB 101	PCB 118	PCB 135	PCB 138	PCB 149	PCB 153	PCB 180	Sum ALL PCBs	Sum highlight PCBs
687	DM	F	0.1	0.732075	2.15377	0.656604				1.31792		0.445283		0.963208	0.667925	6.93679	6.20472
689	DM	M	0.1	0.762745	2.86373	1.01569			0.688235	2.6049		0.687255		2.23333	1.38333	12.2392	11.4765
767	4826I	F	0.1		0.819066					2.51848		1.80156		2.33268	2.72665	10.1984	10.1984
768	4826I	F	0.1		0.598441					2.96784		1.66082		2.84893	2.89279	10.9688	10.9688
849	WT	F	0.1		4.31179	0.613118				3.14734		1.43156		2.15779	1.85932	13.5209	13.5209
850	WT	F	0.1		3.95192	0.510684				2.09402		1.08226		0.870726	1.92308	10.4327	10.4327
851	WT	M	0.1		3.202	0.401				2.193		1.677		1.551	2.272	11.296	11.296
852	WT	M	0.1		7.41146	0.842708			0.872917	3.27083		1.64896		1.6875	2.33854	18.0729	18.0729
853	WT	M	0.1		5.43822	0.555019				2.01448		1.20367		2.04344	2.19884	13.4537	13.4537
889	WT	F	0.1		3.82249	0.535503				2.51085		1.84714		2.09961	2.214	13.0296	13.0296
891	WT	F	0.1		4.91915	0.62234				1.35106		0.865957		1.02234	1.35213	10.133	10.133
894	WT	M	0.1		2.4514					1.53678		1.41915		1.07001	1.72946	8.20679	8.20679
949	WT	F	0.1		3.58159					3.36622		1.54554		2.92315	2.42789	13.8444	13.8444
951	WT	M	0.1		4.256				0.867	2.838		1.422		1.988	2.388	13.759	13.759
952	WT	M	0.1		4.40387	0.553235				2.80019		1.494		1.78892	2.199	13.2392	13.2392
953	WT	M	0.1		5.95455	0.553977				4.2178		1.31345		3.00379	2.93087	17.9744	17.9744
967	DM	F	0.1		1.53344					2.06387		1.12087		1.06617	1.79206	7.57641	7.57641
969	DM	M	0.1		3.18238	0.045082				3.28279		0.876025		3.46516	2.8125	13.6639	13.6639
970	DM	M	0.1		5.13004	0.666667				2.86264		1.82692		2.31685	2.7967	15.5998	15.5998
972	DM	M	0.1		8.52483	1.02945			0.934796	5.32985		2.83625		4.11662	3.59048	26.3623	26.3623
1055	DM	M	0.1		2.44868				0.0421053	6.83553		9.85132	2.48553	5.19079	4.05789	30.9118	28.4263
1127	DM	F	0.1		3.05055					3.68816		2.59946		4.11799	3.89692	17.3531	17.3531
1216	CGG	F	0.1		3.03271					3.6514		2.8514		5.13551	4.28318	18.9542	18.9542
1276	DM	F	0.1		2.78571				0.0945674	4.51509		5.93159		4.44869	3.62173	21.3974	21.3974
1282	DM	M	0.1		2.13361					4.03236		4.27244		4.15553	3.85908	18.453	18.453
1335	CGG	F	0.1		4.0795					2.98431		1.66109		2.66632	2.82008	14.2113	14.2113
1337	CGG	M	0.1		6.94633	0.525424				2.71657		1.89266		2.28719	3.11488	17.4831	17.4831
1363	WT	F	0.1		3.37166	1	0.612936	0.523614	2.46099	3.26078		2.94969	1.78439	2.54209	3.87269	22.3789	19.4579
1368	WT	M	0.1		3.87924					2.86627		1.63872		1.96607	2.63573	12.986	12.986
1419	4826I	M	0.1		3.30671				0.253452	3.48619		3.99606		2.83333	2.82643	16.7022	16.7022
1421	4826I	M	0.1		2.99512				0.142578	3.9082		4.42871	1.67578	2.94629	2.72168	18.8184	17.1426
1440	4826I	M	0.1		1.09959					3.3435		2.14533		3.26423	3.59858	13.4512	13.4512
1453	DM	F	0.1		2.90302					4.28341		4.2069		3.38901	3.61422	18.3966	18.3966
1503	CGG	F	0.1		1.80868					3.05917		2.39349		2.65089	3.41913	13.3314	13.3314
1504	CGG	F	0.1		1.69438					2.61987		1.62311		2.63823	2.96004	11.5356	11.5356
1767	CGG	M	0.1		3.85687					5.01036		2.33616		5.52919	3.44821	20.1808	20.1808
1855	4826I	F	0.1	0.491701	3.33506	0.253112			0.240664	3.0529		1.60166	1.07261	2.69398	2.4917	15.2334	13.6691
1861	4826I	M	0.1	0.54034	3.9862	0.390658			0.477707	4.11253		2.06794		3.07643	3.4724	18.1242	17.5839
1874	CGG	M	0.1	0.716535	5.52756	0.983268				3.70374		1.72244		4.12008	2.6811	19.4547	18.7382
1892	DM	F	0.1	0.815682	6.15682	1.02749			0.59165	2.97556		1.32587		2.92057	2.17006	17.9837	17.168
1934	4826I	M	0.1		2.73294					4.27583		1.13645		5.32261	4.24659	17.7144	17.7144
1936	4826I	M	0.1		4.19309					6.00915		3.16972		6.60976	6.17378	26.1555	26.1555
1971	CGG	M	0.1		12.2355				0.199601	6.999		6.0998	1.84331	6.62176	4.3004	38.2994	36.4561
2152	DM	M	0.1		3.0992					5.61423		2.35772		5.6994	5.10922	21.8798	21.8798
2180	CGG	F	0.1		2.79437					7.04004		2.81385		7.91991	4.87229	25.4405	25.4405
2184	CGG	M	0.1		1.40818					4.79142		2.46108		5.96307	4.69361	19.3174	19.3174
2195	4826I	F	0.1		1.33366					2.92412		0.994163		3.22957	2.67218	11.1537	11.1537
2199	4826I	M	0.1		2.1972					3.35776		1.43966		4.35884	3.10345	14.4569	14.4569
2241	4826I	F	0.1		7.69398	0.653527			0.66805	12.0363		5.1805		10.0539	7.3973	43.6836	43.6836
2262	DM	M	0.1		1.82869					7.01992		4.31972		8.30777	6.79283	28.2689	28.2689
2394	WT	F	0.1		4.78721	0.210692				3.84591		0.79979		2.12683	2.16038	13.9308	13.9308
2448	4826I	F	0.1		3.56739	0.126087				3.33152		0.886957		2.67065	1.81739	12.4	12.4
2449	4826I	F	0.1		3.43032	0.190207				3.75895		1.3145		3.19209	2.06874	13.9548	13.9548
2450	4826I	F	0.1		1.75922					2.49795		0.755123		1.76434	1.41598	8.19262	8.19262
2453	4826I	M	0.1	0.758893	4.09585	1.03854				6.22233		3.15415		5.17391	2.93676	23.3804	22.6215
2454	CGG	F	0.1	0.806754	5.34522					4.13039		1.41745		2.98499	2.81989	17.5047	16.6979
2455	CGG	F	0.1	0.835	5.219					4.464		1.764		4.115	2.994	19.391	18.556
2456	CGG	F	0.1		4.15059					2.65846		1.9124		3.66929	2.26181	14.6526	14.6526
2459	CGG	M	0.1	0.733716	5.17625	0.788314				2.73084		1.13793		2.07759	1.61398	14.2586	13.5249
2461	CGG	M	0.1	0.798403	5.08882	0.913174				2.4481		1.43114		3.26048	2.07884	16.019	15.2206
2834	DM	F	0.1	0.82981	4.36152	0.954545			0.930233	5.08879		1.09091		5.09514	2.00529	20.3562	19.5264
2835	DM	F	0.1	0.806748	4.4816	0.864008				4.44581		2.08793		4.19427	2.8364	19.7168	18.91
782	DM	F	1	0.814917	8.23757	1.93923			0.677716	18.1823		7.76059		17.5359	11.9512	67.0994	66.2845
941	WT	F	1		19.2068	0.587379				12.5379		4.40388		9.28544	6.7301	52.7515	52.7515
943	WT	F	1		35.0517	1.35886			2.16236	14.1974		7.28598		12.9114	11.6679	84.6356	84.6356
945	WT	M	1		39.967	2.90207			1.86629	10.8842		4.04991		8.99435	5.92185	74.5857	74.5857
946	WT	M	1		8.14509	1.11587			1.00522	11.1169		6.6785		9.40605	8.81211	46.2797	46.2797
977	DM	F	1		8.308	0.936			1.148	14.886		6.87		15.445	13.562	61.155	61.155
994	WT	M	1		14.4167	1.47358			1.21037	18.7012		6.72256		12.9563	10.3902	65.8709	65.8709
995	WT	M	1		16.1445	0.601434				14.7695		5.0707		11.5584	7.22951	55.374	55.374
1010	CGG	M	1		15.6313	1.07983			0.886555	8.80672		5.34559		9.69013	7.95063	49.3908	49.3908
1077	4826I	M	1		12.1453	0.675908			1.08987	24.2543		17.1482	2.07839	22.9532	13.9245	94.2696	92.1912
1079	4826I	M	1		13.6036	0.912229			1.14398	33.3353		21.0316	2.4142	27.9172	20.2318	120.59	118.176
1204	WT	F	1		26.3701	0.711864			0.672316	18.8701		10.3974	1.55932	16.1883	11.3644	86.1337	84.5744
1205	WT	F	1		28.2316	0.214286			0.355102	25.7643		16.4041	1.92449	21.8112	16.1459	110.851	108.927
1291	DM	F	1		8.91137	1.09249			1.00771	19.0116		8.24663		15.3699	13.6792	67.3189	67.3189
1293	DM	M	1		35.9532	2.76096			1.92928	28.0498		14.4313	0.577689	26.1673	21.7829	131.652	131.075
1298	CGG	F	1		14.2701	1.11525				14.141		7.02396		12.1419	10.6974	59.3895	59.3895
1300	CGG	M	1		19.1124	1.4345			1.31878	23.1823		14.5666		29.6779	25.226	114.519	114.519
1359	4826I	M	1		22.0093	2.23663		0.31893	1.95782	24.5638		11.0504	0.610082	19.0453	18.036	99.8282	98.8992
1436	WT	M	1		37.3908	2.93061			1.54898	22.0031		10.4296		19.4959	15.5255	109.324	109.324
1497	4826I	F	1		19.7391	2.6502			2.11561	21.8053		9.40613	0.548419	18.2016	14.252	88.7184	88.17
1500	4826I	M	1		16.7002	2.15883		0.264098	2.05827	23.891		10.3524	0.690789	20.312	16.9305	93.3581	92.4032
1508	DM	F	1		10.9863	1.11447				20.3581		9.37912		17.6603	19.283	78.7811	78.7811
1509	DM	F	1		17.7486	1.62235			1.78516	23.3988		10.0751	0.378613	20.4017	18.5896	94	93.6214
1514	DM	M	1		11.9282	0.525862			0.502874	23.7136		10.3697		23.5967	24.3199	94.9569	94.9569
1575	CGG	F	1		18.947	0.914			0.75	36.945		15.979		33.169	24.396	131.1	131.1
1578	CGG	M	1		20.6025	1.09703			0.924431	18.1227		8.77807		17.4174	14.2462	81.1883	81.1883
1781	WT	F	1	0.484032	16.1437	1.26347			0.810379	11.3403		5.71357		7.4491	7.71058	50.9152	50.4311
1786	WT	M	1	0.5	15.0522	1.39126			1.22175	11.323		7.15991	0.848614	11.5917	10.0075	59.0959	57.7473
1801	CGG	F	1	0.442966	14.8707	0.519011			0.645437	32.9411		18.9971		35.0932	28.961	132.471	132.028
1808	CGG	M	1	0.4714	23.4832	0.912229			0.686391	31.7692		19.0641	0.588757	34.6391	32.3294	143.944	142.884
1811	CGG	F	1	0.436214	10.3467	0.483539			0.415638	10.7016		6.32099		11.0267	10.5021	50.2335	49.7973
1812	CGG	F	1	0.528723	9.36277	0.48617			0.43617	15.1691		8.2883		17.217	15.1745	66.6628	66.134
1825	4826I	F	1	0.524573	8.29274	1.12393			0.857906	17.0096		8.37286	0.808761	16.0182	14.4241	67.4327	66.0994
1829	4826I	M	1	0.521605	10.5247	1.05864			1.21708	20.5545		10.7623	1.3179	19.8025	16.4095	82.1687	80.3292
1846	WT	F	1	0.496283	14.0548	1.63569			0.908922	24.6682		13.1506	0.733271	22.9266	18.9526	97.527	96.2974
1968	WT	M	1	0.681907	55.1946	6.88424			3.15564	40.4922		15.7724	1.63424	26.8414	16.9747	167.631	165.315
1976	CGG	F	1		36.6612	0.315904			0.489107	32.2451		29.4782		28.8083	21.9063	149.904	149.904
1980	CGG	M	1		29.75	0.329245			0.313208	32.9868		26.1613		34.6594	24.3425	148.542	148.542
2023	CGG	F	1	0.51002	6.15731	0.294589			0.42485	21.1443		16.3076		26.8567	24.8557	96.5511	96.0411
2025	CGG	F	1	0.520669	6.68012	0.286417				20.2628		11.7343		20.8169	20.5384	80.8396	80.3189
2029	CGG	M	1	0.496024	11.2803	0.99503			0.908549	27.4453		20.8797		33.6024	29.7942	125.402	124.906
2038	DM	M	1	0.482474	70.4113	7.65155		0.682474	3.92784	45.8948		23.434	2.45464	39.3134	33.4753	227.728	224.108
2042	4826I	F	1	0.491713	22.6123	3.03223			1.92726	21.1897		8.81031	1.50645	18.9374	14.2284	92.7357	90.7376
2044	4826I	M	1	0.473373	24.9596	3.5858			1.83333	24.4398		12.3777	1.4142	19.8304	17.7554	106.67	104.782
2046	4826I	M	1	0.484909	21.0282	2.74447			1.85815	28.3954		14.6861	1.75654	26.0956	21.331	118.38	116.139
2159	4826I	M	1		29.5158	4.0654			2.48312	28.9515		11.866	1.62869	22.3207	15.1297	115.961	114.332
2254	DM	F	1		5.49803	0.159449				21.9321		9.78937		21.8051	17.7215	76.9055	76.9055
2257	DM	M	1		4.912	0.507			0.205	18.088		10.434		20.264	17.597	72.007	72.007
2258	DM	M	1		8.50108	0.0400433			0.556277	25.6472		11.4481		25.7608	21.3712	93.3247	93.3247
2283	CGG	M	1		38.3033	1.02206			0.601103	45.8805		21.2206		43.6765	34.0818	184.786	184.786
2400	4826I	F	1	1.01107	43.8521	6.10664			4.27465	45.506		13.7626		27.507	18.9416	160.962	159.951
2401	4826I	F	1		47.699	5.91068			4.58058	38.6602		15.232	1.83981	26.0204	23.6272	163.57	161.73
2429	DM	M	1		13.3163	2.42269			2.85743	40.4518		14.8022		31.7199	25.1165	130.687	130.687
2430	DM	M	1	0.769539	16.3557	2.82565			2.28657	31.8798		8.93186		24.2054	17.2355	104.49	103.72
2432	WT	F	1	0.718324	33.6842	2.66472			1.24269	25.2086		7.02047		16.268	9.01072	95.8177	95.0994
2433	WT	F	1	0.901053	54.8421	4.79474			1.75474	40.1579		13.7853		27.2011	20.3105	163.747	162.846
2486	4826I	F	1	0.812992	13.7205	2.06299			1.69685	26.6988		9.41142		19.7844	12.0994	86.2874	85.4744
2487	4826I	F	1	0.765748	13.3209	2.60433			1.69291	31.9085		9.1063		20.7913	10.2067	90.3967	89.6309
2488	4826I	F	1	0.788981	21.4636	4.41996			2.81705	38.2807		11.2017		26.6299	16.6985	122.3	121.511
2498	DM	M	1	0.874053	36.6951	3.9678			2.70265	49.2424		15.5388		36.821	24.7045	170.546	169.672
2552	DM	F	1	0.718401	14.8095	2.17565			1.40335	58.3178		17.6849		43.2528	31.9275	170.29	169.572
2745	DM	F	1	0.776291	3.95985	0.890057			0.515296	15.6262		5.82409		14.4503	11.1902	53.2323	52.456
1816	CGG	M	1	0.434622	11.2247	0.471455			0.395028	15.7937		9.20626		15.7818	15.5506	68.8582	68.4236
790	DM	M	6	0.920782	44.2551	7.99486			2.95062	200.056		77.93		167.558	121.694	623.359	622.438
932	WT	F	6		147.451	7.00381		0.235238	2.41333	102.584		34.361		64.5838	53.42	412.052	411.817
934	WT	F	6		112.021	4.77273			1.5705	89.4295		31.4564		55.9963	45.7171	340.964	340.964
936	WT	M	6		111.956	5.13852			1.61954	121.837		53.8539		98.4991	93.3937	486.298	486.298
938	WT	M	6		144.521	7.49198		0.44489	2.87776	122.819		44.0661		82.3216	65.6844	470.226	469.782
981	DM	F	6		48.7194	5.72718		0.363107	2.81456	138.806		56.9146		109.272	104.518	467.135	466.772
1073	4826I	M	6		89.2771	9.08383		1.10355	3.61834	209.756		147.637	3.30671	170.536	121.226	755.544	751.134
1104	DM	M	6		38.7089	6.50304		0.444219	2.21095	207.946		83.6907		164.446	137.866	641.816	641.372
1208	CGG	F	6		59.6047				0.0518293	118.736		77.6768	1.61484	105.027	88.123	450.834	449.22
1209	CGG	F	6		86.8845	1.31627			0.568273	118.943		68.9147	1.49398	106.805	83.9859	468.912	467.418
1215	CGG	M	6		55.6151	0.512903		0.180645	0.584946	114.245		85.329	1.63763	104.677	90.0677	452.851	451.032
1221	CGG	M	6		127.406	3.41139			1.25738	210.755		167.917	1.88502	186.814	163.642	863.089	861.204
1227	DM	M	6		147.831	19.9362		1.28612	8.83396	180.11		93.7467	4.38274	146.429	107.876	710.432	704.763
1230	WT	F	6		54.5416	6.02559			5.14819	147.953		57.4936	1.67697	109.947	84.6322	467.418	465.741
1234	WT	M	6		42.7319	3.01967			1.15114	184.695		79.9389		151.789	120.006	583.331	583.331
1246	WT	F	6		44.4946	4.09328			1.25271	143.515		106.317	2.04447	108.304	92.4403	502.461	500.416
1252	WT	M	6		30.2055	5.49605		0.470356	2.59289	120.349		97.3953	3.42688	106.187	87.3893	453.512	449.615
1255	4826I	F	6		77.0359	9.32635		0.59481	5.05689	124.168		42.0429	2.04391	81.1048	59.9441	401.317	398.679
1258	4826I	M	6		26.2661	4.52207		0.252453	2.3659	83.3106		32.2316	0.754066	62.2645	49.7812	261.749	260.742
1262	CGG	F	6		21.7697					157.392		126.055		153.92	150.515	609.652	609.652
1265	CGG	M	6		61.6393	1.08994			0.647002	215.686		170.764		193.415	162.871	806.112	806.112
1309	DM	M	6		19.608	0.526				142.931		71.546		128.878	139.141	502.63	502.63
1424	CGG	F	6		29.1076				0.107646	91.6801		72.5584		87.7203	75.9416	357.116	357.116
1426	CGG	F	6		59.562	2.44525			0.836777	120.601		96.8492		109.323	93.6405	483.258	483.258
1428	CGG	M	6		46.5607	0.616109			0.33682	112.161		91.4079		108.595	90.5994	450.277	450.277
1430	CGG	M	6		65.8612	1.04661			0.766949	128.493		98.2881		110.996	95.7426	501.194	501.194
1491	WT	F	6	0.917722	75.5369	9.83228			3.8154	70.7205		23.6329		46.0032	30.866	261.325	260.407
1494	WT	M	6		31.5928	4.81366			2.27962	61.577		23.9062	0.277605	46.5776	37.2186	208.243	207.965
1540	4826I	F	6		41.25	4.78061			3.18878	80.9071		58.6041	2.70102	72.5316	65.9194	329.883	327.182
1541	4826I	F	6		61.4037	6.68053		0.69256	3.98796	92.6554		66.9201	3.57112	84.7298	69.6225	390.264	386
1544	4826I	M	6		73.5812	9.79059		0.79059	4.98063	130.391		92.9077	3.83948	119.456	98.6402	534.377	529.747
1545	4826I	M	6		63.9648	6.56019		0.475926	3.93056	88.7861		61.4593	2.87778	81.9454	71.8972	381.897	378.544
1555	4826I	F	6		15.0599	0.0848303			0.299401	127.944		78.6806	1.58982	122.042	109.299	455	453.41
1560	4826I	M	6		34.5446	2.22414			1.01724	131.052		82.789	1.78093	125.928	103.523	482.859	481.078
1744	WT	M	6		65.3344	4.83954			3.43478	91.5828		42.8106	0.517598	76.9369	63.9907	349.447	348.93
1759	WT	M	6		38.3837	0.902748				146.456		65.2315		125.345	100.512	476.83	476.83
1761	WT	M	6		55.8462	2.2207				151.678		59.1987		109.203	89.859	468.005	468.005
1862	4826I	F	6	0.42803	63.1903	4.72727			2.22822	121.31		54.9271	1.20644	91.8911	81.5956	421.504	419.869
1929	4826I	M	6		168.418	15.6187		1.0835	5.26056	346.066		242.426	3.17103	259.26	212.488	1253.79	1249.54
1991	4826I	F	6	0.57156	29.0789	3.23028			1.11651	121.93		57.7771	0.942202	108.969	79.0193	402.635	401.121
1995	4826I	M	6	0.590196	52.3461	4.09902			1.24412	109.495		50.2833	0.837255	88.2569	68.7108	375.863	374.435
2032	DM	F	6	0.498084	21.1303	3.62931			1.29693	123.103		62.6772	0.918582	112.089	94.1341	419.477	418.06
2143	CGG	F	6		109.266	2.62894			0.885827	120.281		47.3691		93.6358	78.1073	452.173	452.173
2174	4826I	F	6		24.9373	3.03282			1.03958	125.054		41.527	0.486486	84.9498	65.1033	346.13	345.644
2177	4826I	M	6		55.5692	4.60517			2.16328	156.705		52.1661	1.07657	111.039	75.1181	458.442	457.365
2187	DM	F	6		78.2767	8.39209		0.261752	4.5609	122.021		40.6581	1.10791	92.2553	71.3344	418.869	417.499
2189	DM	F	6		62.7484	6.34927			3.44491	136.09		47.9969	1.38046	105.281	82.4761	445.767	444.387
2192	DM	M	6		62.2074	6.90607		0.33953	3.81507	130.454		42.5587	0.682975	95.7016	74.3151	416.98	415.958
2220	CGG	F	6		109.5	3.44094			0.696538	116.434		43.7047		85.8941	77.278	436.948	436.948
2221	CGG	F	6		68.0835	1.53877			0.404573	125.743		50.1213		94.4841	95.7356	436.11	436.11
2272	DM	F	6		75.4524	6.43446			3.39323	178.616		63.3763		137.968	123.084	588.325	588.325
2276	DM	M	6		160.872	12.7564		0.959566	5.44872	183.967		62.1972	1.71105	130.352	109.891	668.155	665.484
2309	CGG	M	6	0.74538	107.797	3.85626				219.934		67.0585		134.794	102.485	636.669	635.924
2407	4826I	F	6		82.6963	8.1405			3.76343	173.601		50.3512		101.707	71.6798	491.939	491.939
2471	WT	F	6	0.881579	215.484	11.4901			4.09978	213.436		51.7566		118.16	75.318	690.626	689.745
2472	WT	F	6	0.753125	179.475	9.06875			2.47188	248.237		61.9302		146.615	80.0031	728.554	727.801
2473	WT	F	6	0.765748	99.8238	13.8327			6.82382	181.258		44.0669		112.135	74.6122	533.318	532.552
2499	DM	F	6	0.851406	60.3062	5.55321				480.24		141.244		334.024	242.075	1264.29	1263.44
2500	DM	F	6	0.695076	145.071	12.9233				530.167		149.855		341.338	209.237	1389.29	1388.59
2501	DM	M	6	0.856557	63.168	5.49795				417.662		119.734		269.207	187.566	1063.69	1062.83
2505	CGG	M	6	0.783567	174.659	3.73246				276.108		74.8267		180.391	118.404	828.905	828.121
2507	CGG	M	6	0.82505	85.7644	3.82306				180.727		49.1213		114.971	81.3608	516.592	515.767
2708	DM	M	6	0.767552	83.2087	7.7704			3.72486	200.973		57.333		147.341	97.0503	598.169	597.401
758	DM	F	CTL	0.770742												0.770742	0
760	DM	M	CTL													0	0
779	DM	M	CTL	0.815401	1.72152							1.4135		0.424051	1.23734	5.61181	4.79641
925	WT	F	CTL													0	0
926	WT	F	CTL													0	0
930	WT	M	CTL		0.416155											0.416155	0.416155
931	WT	M	CTL		0.400574											0.400574	0.400574
957	WT	M	CTL		0.461014											0.461014	0.461014
958	WT	M	CTL		0.732919											0.732919	0.732919
959	WT	M	CTL		0.516447											0.516447	0.516447
964	4826I	M	CTL													0	0
1239	CGG	F	CTL							0.92515		1.501				2.42615	2.42615
1244	CGG	M	CTL							0.945841		1.81044				2.75629	2.75629
1268	DM	F	CTL							0.842857		1.45				2.29286	2.29286
1274	DM	M	CTL							0.952772		1.21561			1.39938	3.56776	3.56776
1284	WT	F	CTL													0	0
1288	WT	M	CTL													0	0
1351	WT	F	CTL													0	0
1355	WT	M	CTL													0	0
1382	CGG	F	CTL													0	0
1386	CGG	M	CTL							0.694223		1.36255				2.05677	2.05677
1404	4826I	F	CTL													0	0
1407	4826I	M	CTL													0	0
1408	4826I	M	CTL							1.30665		2.55613	1.99064	1.08836		6.94179	4.95114
1410	CGG	F	CTL						0.139831	1.21292		3.00212		0.951271		5.30614	5.30614
1414	CGG	M	CTL													0	0
1447	DM	M	CTL													0	0
1448	DM	M	CTL													0	0
1527	4826I	M	CTL													0	0
1528	4826I	M	CTL													0	0
1547	4826I	F	CTL							0.823359		1.53958	1.5473			3.91023	2.36293
1548	4826I	F	CTL							0.774444		1.85222				2.62667	2.62667
1563	CGG	M	CTL													0	0
1566	CGG	M	CTL													0	0
1603	DM	F	CTL													0	0
1750	WT	F	CTL													0	0
1773	CGG	M	CTL													0	0
1774	CGG	M	CTL													0	0
1789	4826I	F	CTL			0.394515										0.394515	0.394515
1792	4826I	M	CTL													0	0
1794	4826I	M	CTL													0	0
1800	4826I	M	CTL	0.566038												0.566038	0
1819	DM	F	CTL	0.542977												0.542977	0
1821	DM	M	CTL	0.453445					0.207635							0.66108	0.207635
1943	WT	M	CTL		0.218985											0.218985	0.218985
1961	CGG	F	CTL		0.179325					1.35549		2.56646		1.09283		5.19409	5.19409
2000	DM	M	CTL	0.631148	0.847336					0.468238		0.1875			0.815574	2.9498	2.31865
2004	CGG	F	CTL	0.572266	0.916016				0.19043	0.574219		0.186523		0.15332	0.873047	3.46582	2.89355
2020	WT	M	1	0.703815	43.2179	4.3996			1.87149	51.2972		25.4197	1.00703	43.8133	29.0894	200.819	199.108													no	yes	no	yes	yes	yes	yes	P28 Tissues Box 38
2209	4826I	F	CTL													0	0
2234	WT	F	CTL			0.0786164										0.0786164	0.0786164
2246	4826I	F	CTL		0.02079											0.02079	0.02079
2387	WT	F	CTL													0	0
2411	CGG	F	CTL													0	0
2412	CGG	F	CTL	0.922846												0.922846	0
2413	CGG	F	CTL													0	0
2440	4826I	F	CTL		2.31967					0.612022		0.147541		0.830601	0.661202	4.57104	4.57104
2441	4826I	F	CTL		0.147727											0.147727	0.147727
2445	4826I	M	CTL		6.28185					1.97104				1.69402	0.97973	10.9266	10.9266
2523	DM	F	CTL	0.857609												0.857609	0
2524	DM	F	CTL	0.729508												0.729508	0
2525	DM	F	CTL	0.796537												0.796537	0
2527	DM	M	CTL	0.84968												0.84968	0
2682	WT	F	CTL	0.728519												0.728519	0
2711	DM	F	CTL	0.752885												0.752885	0
